# Supplementary material for: Experiences and perceptions of everyday decision-making in the lives of adults with intellectual disabilities, their care partners and direct care support workers
Source: J Intellect Disabil. 2023 Jul 12;29(3):683–705. doi: 10.1177/17446295231189020 (PMC12397535; doi:10.1177/17446295231189020)
Supplement: Supplemental Material - Experiences and perceptions of everyday decision-making in the lives of adults with intellectual disabilities, their care partners and direct care support workers [file sj-xlsx-1-jld-10.1177_17446295231189020.xlsx]

## Sheet: MMAT_Hannah
																															COMMENTS
				SCREENING QUESTIONS		1. QUALITATIVE STUDIES					2. RANDOMIZED CONTROLLED TRIALS					3. NON-RANDOMIZED STUDIES					4. QUANTITATIVE DESCRIPTIVE STUDIES					5. MIXED METHODS STUDIES
Type of study	Authors	Year	Full Citation	S1. Are there clear research questions?	S2. Do the collected data allow to address the research questions?	1.1. Is the qualitative approach appropriate to answer the research question?	1.2. Are the qualitative data collection methods adequate to address the research question?	1.3. Are the findings adequately derived from the data?	1.4. Is the interpretation of results sufficiently substantiated by data?	1.5. Is there coherence between qualitative data sources, collection, analysis and interpretation?	2.1. Is randomization appropriately performed?	2.2. Are the groups comparable at baseline?	2.3. Are there complete outcome data?	2.4. Are outcome assessors blinded to the intervention provided?	2.5 Did the participants adhere to the assigned intervention?	3.1. Are the participants representative of the target population?	3.2. Are measurements appropriate regarding both the outcome and intervention (or exposure)?	3.3. Are there complete outcome data?	3.4. Are the confounders accounted for in the design and analysis?	3.5. During the study period, is the intervention administered (or exposure occurred) as intended?	4.1. Is the sampling strategy relevant to address the research question?	4.2. Is the sample representative of the target population?	4.3. Are the measurements appropriate?	4.4. Is the risk of nonresponse bias low?	4.5. Is the statistical analysis appropriate to answer the research question?	5.1. Is there an adequate rationale for using a mixed methods design to address the research question?	5.2. Are the different components of the study effectively integrated to answer the research question?	5.3. Are the outputs of the integration of qualitative and quantitative components adequately interpreted?	5.4. Are divergences and inconsistencies between quantitative and qualitative results adequately addressed?	5.5. Do the different components of the study adhere to the quality criteria of each tradition of the methods involved?
Qualitative	Andre-Barron, D.; Strydom, A,; Hassiotis, A.	2008	Andre-Barron, D., Strydom, A., & Hassiotis, A. (2008). What to tell and how to tell: a qualitative study of information sharing in research for adults with intellectual disability. Journal of Medical Ethics, 34(6), 501-506.	Yes	Yes	Yes	Yes	Yes	Yes	Yes
Qualitative	Antaki, C; Finlay, W.M.L; Walton, C. , Pate. L	2008	Antaki, C., Finlay, W., Walton, C., & Pate, L. (2008). Offering choices to people with intellectual disabilities: an interactional study. Journal of Intellectual Disability Research, 52(12), 1165-1175.	Yes	Yes	Yes	Yes	Yes	Yes	Yes
Qualitative	Antaki, C; Finlay, W.M.L; Sheridan, E; Jingree, T; Walton, C.	2006	Antaki, C., Finlay, W. M. L., Sheridan, E., Jingree, T., & Walton, C. (2006). Producing decisions in service-user groups for people with an intellectual disability: Two contrasting facilitator styles. Mental Retardation, 44(5), 322-343	Yes	Yes	Yes	Yes	Yes	Yes	Yes																					The manner in which the data was laid out with the transcripts as appendices made for very incoherent reading of information as I constantly had to recheck the transcripts for context
Qualitative	Antaki, C; Finlay, W.M.L; Walton, C.	2009	Antaki, C., Finlay, W. M. L., & Walton, C. (2009). Choices for people with intellectual disabilities: Official discourse and everyday practice. Journal of Policy and Practice in Intellectual Disabilities, 6(4), 260-266.	Yes	Yes	Yes	Yes	Yes	Yes	Yes																					not entirely sure if this is qual or mixed methods, questionnaires not really presented like either
Quantitative	Beadle-Brown, J; Hutchinson, A; Whelton, B.	2008	Beadle‐Brown, J., Hutchinson, A., & Whelton, B. (2008). A better life: the implementation and effect of person‐centred active support in the Avenues Trust. Tizard Learning Disability Review.	Yes	Yes											Yes	Can't tell	No	No	Yes											same as above
Quantitative	Beadle-Brown, J; Hutchinson, A; Whelton, B.	2012	Beadle‐Brown, J., Hutchinson, A., & Whelton, B. (2012). Person‐centred active support–increasing choice, promoting independence and reducing challenging behaviour. Journal of Applied Research in Intellectual Disabilities, 25(4), 291-307.	Yes	Yes											Yes	Can't tell	No	No	Yes
Qualitative	Bigby, C; Bowers, B; Webber, R	2011	Bigby, C., Bowers, B., & Webber, R. (2011). Planning and decision making about the future care of older group home residents and transition to residential aged care. Journal of Intellectual Disability Research, 55(8), 777-789.	Yes	Yes	Yes	Yes	Yes	Yes	Yes																					MMAT guide says q 5.3 is if the methods come together coherently and aren't presented as two different studies, I said no because they are presented separately
Mixed Methods	Bigby, C; Clement, T; Mansell, J; Beadle-Brown, J.	2009	Bigby, C., Clement, T., Mansell, J., & Beadle‐Brown, J. (2009). ‘It's pretty hard with our ones, they can't talk, the more able bodied can participate’: Staff attitudes about the applicability of disability policies to people with severe and profound intellectual disabilities. Journal of Intellectual Disability Research, 53(4), 363-376.	Yes	Yes																					Yes	Yes	Yes	Yes	Yes
Mixed Methods	Bigby, C; Douglas, J; Smith, E; Carney, T; The, S; Wiesel, I	2021	Bigby, C., Douglas, J., Smith, E., Carney, T., Then, S. N., & Wiesel, I. (2021). “I used to call him a non-decision-maker-I never do that anymore”: parental reflections about training to support decision-making of their adult offspring with intellectual disabilities. Disability and Rehabilitation, 1-9.	Yes	Yes																					Yes	Yes	Yes	Can't tell	Yes
Qualitative	Bigby, C; Douglas, J; Smith, E; Carney, T; The, S; Wiesel, I	2021	Bigby, C., Douglas, J., Smith, E., Carney, T., Then, S. N., & Wiesel, I. (2021). Parental strategies that support adults with intellectual disabilities to explore decision preferences, constraints and consequences. Journal of Intellectual & Developmental Disability, 1-12.	Yes	Yes	Yes	Yes	Yes	Yes	Yes
Qualitative	Bigby, C; Webber, R; Bowers, B.	2015	Bigby, C., Webber, R., & Bowers, B. (2015). Sibling roles in the lives of older group home residents with intellectual disability: Working with staff to safeguard wellbeing. Australian Social Work, 68(4), 453-468.	Yes	Yes	Yes	Yes	Yes	Yes	Yes
Qualitative	Bigby, Christine; Whiteside, Mary; Douglas, Jacinta	2019	Bigby, C., Whiteside, M., & Douglas, J. (2019). Providing support for decision making to adults with intellectual disability: Perspectives of family members and workers in disability support services. Journal of Intellectual & Developmental Disability, 44(4), 396-409.	Yes	Yes	Yes	Yes	Yes	Yes	Yes
Qualitative	Black, A.B; Roberts, P.	2009	Black, L. A., & Roberts, P. (2009). People with a learning disability as trainers: evaluation of a values based pilot training programme. British Journal of Learning Disabilities, 37(2), 129-137.	Yes	Yes	Yes	Yes	Can't tell	Yes	Yes
Qualitative	Brotherton, M; Stancliffe, R.J.; Wilson, N.J.; O'Loughlin, K	2020	Brotherton, M., Stancliffe, R. J., Wilson, N. J., & O'Loughlin, K. (2020). Australians with intellectual disability share their experiences of retirement from mainstream employment. Journal of Applied Research in Intellectual Disabilities, 33(5), 905-916.	Yes	Yes	Yes	Yes	Yes	Yes	Yes
Qualitative	Browning, M., Bigby, C., Douglas, J	2021	Browning, M., Bigby, C., & Douglas, J. (2021). A process of decision-making support: Exploring supported decision-making practice in Canada. Journal of Intellectual & Developmental Disability, 46(2), 138-149.	Yes	Yes	Yes	Yes	Yes	Yes	Yes
Qualitative	Buhagier, S., Azzopardi Lane, C.	2020	Buhagiar, S., & Azzopardi Lane, C. (2020). Freedom from financial abuse: persons with intellectual disability discuss protective strategies aimed at empowerment and supported decision-making. Disability & Society, 1-25.	Yes	Yes	Yes	Yes	Yes	Yes	Yes
Qualitative	Burke, Meghan; Lee, Cheun; Hall, Sarah; Rosetti, Zach	2019	Burke, M. M., Hall, S. A., & Rossetti, Z. (2019). Understanding decision making among individuals with intellectual and developmental disabilities (IDD) and their siblings. Intellectual and developmental disabilities, 57(1), 26-41.	Yes	Yes	Yes	Yes	Yes	Yes	Yes
Qualitative	Calveley, J.	2012	Calveley, J. (2012). Including adults with intellectual disabilities who lack capacity to consent in research. Nursing Ethics, 19(4), 558-567.	Yes	Yes	Can't tell	Yes	Can't tell	Can't tell	Can't tell
Qualitative	Carey, E.	2021	Carey, E. (2021). Aligning with the flow of control: A grounded theory study of choice and autonomy in decision-making practices of people with intellectual disabilities. International Journal of Qualitative Studies on Health and Well-being, 16(1), 1857053.	Yes	Yes	Yes	Yes	Yes	Yes	Yes
Qualitative	Carey, E; Griffiths, C.	2017	Carey, E., & Griffiths, C. (2017). Recruitment and consent of adults with intellectual disabilities in a classic grounded theory research study: ethical and methodological considerations. Disability & Society, 32(2), 193-212.	Yes	Yes	Yes	Yes	Yes	Yes	Yes
Qualitative	Carney, T., Bigby, C., Then, S., Smith, E., Wiesel, I., Douglas, J.	2021	Carney, T., Bigby, C., Then, S. N., Smith, E., Wiesel, I., & Douglas, J. (2021). Paternalism to empowerment: all in the eye of the beholder?. Disability & Society, 1-21.	Yes	Yes	Yes	Yes	Yes	Yes	Yes
Qualitative	Cartwright, Luke; Reid, Marie; Hammersley, Richard; Blackburn, Chrissie; Glover, Leslie	2015	Cartwright, L., Reid, M., Hammersley, R., Blackburn, C., & Glover, L. (2015). Food choice by people with intellectual disabilities at day centres: a qualitative study. Journal of intellectual disabilities, 19(2), 103-115.	Yes	Yes	Yes	Yes	Yes	Yes	Yes
Qualitative	Charnley, H; Hwang, S.K; Atkinson, C; Walton, P.	2019	Charnley, H., Hwang, S. K., Atkinson, C., & Walton, P. (2019). ‘If I were given the chance’: understanding the use of leisure time by adults with learning disabilities. Disability & Society, 34(4), 540-563.	Yes	Yes	Yes	Yes	Yes	Yes	Yes
Qualitative	Collings, S; Dew, A; Dowse, L.	2017	Collings, S., Dew, A., & Dowse, L. (2019). “They need to be able to have walked in our shoes”: What people with intellectual disability say about National Disability Insurance Scheme planning. Journal of Intellectual & Developmental Disability, 44(1), 1-12.	Yes	Yes	Yes	Yes	Yes	Yes	Yes
Qualitative	Curryer, B; Stancliffe, R.J; Dew, A; Wiese, M.Y.	2018	Curryer, B., Stancliffe, R. J., Dew, A., & Wiese, M. Y. (2018). Choice and control within family relationships: The lived experience of adults with intellectual disability. Intellectual and developmental disabilities, 56(3), 188-201.	Yes	Yes	Yes	Yes	Yes	Yes	Yes
Qualitative	Curryer, B; Stancliffe, R.J; Dew, A; Wiese, M.Y.	2020	Curryer, B., Stancliffe, R. J., Wiese, M. Y., & Dew, A. (2020). The experience of mothers supporting self‐determination of adult sons and daughters with intellectual disability. Journal of Applied Research in Intellectual Disabilities, 33(3), 373-385.	Yes	Yes	Yes	Yes	Yes	Yes	Yes
Qualitative	Daniel, B; Cross, B; Sherwood-Johnson, F; Paton, D.	2014	Daniel, B., Cross, B., Sherwood-Johnson, F., & Paton, D. (2014). Risk and decision making in adult support and protection practice: User views from participant research. British Journal of Social Work, 44(5), 1233-1250.	Yes	Yes	Yes	Yes	Yes	Yes	Yes
Qualitative	Davies, R.N; Werner, S.; Sinai, A	2017	Davies, R. N., Werner, S., & Sinai, A. (2017). Guardianship and supported decision making in Israel. Advances in Mental Health and Intellectual Disabilities.	Yes	Yes	Yes	Yes	Yes	Yes	Yes																					This was written in a very informal style, it's not hugely empirical
Qualitative	Deguara, M.; Jelassi, O.; Micallef, B.; Callus, A.	2012	Deguara, M., Jelassi, O., Micallef, B., & Callus, A. M. (2012). How we like to live when we have the chance. British Journal of Learning Disabilities, 40(2), 123-127.	Yes	Can't tell	Can't tell	Can't tell	Can't tell	Can't tell	Can't tell
Qualitative	Devi, N.; Prodinger, B.; Pennycott, A.; Sooben,R.; Bickenbach, J.	2019	Devi, N., Prodinger, B., Pennycott, A., Sooben, R., & Bickenbach, J. (2020). Investigating Supported Decision‐Making for Persons With Mild to Moderate Intellectual Disability Using Institutional Ethnography. Journal of Policy and Practice in Intellectual Disabilities, 17(2), 143-156.	Yes	Yes	Yes	Yes	Yes	Yes	Yes
Qualitative	Dowling, S.; Williams, V.; Webb, J.; Gall, M.; Worrall, D.	2019	Dowling, S., Williams, V., Webb, J., Gall, M., & Worrall, D. (2019). Managing relational autonomy in interactions: People with intellectual disabilities. Journal of Applied Research in Intellectual Disabilities, 32(5), 1058-1066.	Yes	Yes	Yes	Yes	Yes	Yes	Yes
Qualitative	Engwall, K.	2014	Engwall, K. (2014). Childfreeness, parenthood and adulthood. Scandinavian Journal of Disability Research, 16(4), 333-347.	Yes	Yes	Can't tell	Yes	Yes	Can't tell	Yes																					Not a lot of info about the actual questionnaires
Mixed Methods	Espiner, D.; Hartnett, F.M.	2012	Espiner, D., & Hartnett, F. M. (2012). ‘I felt I was in control of the meeting’: facilitating planning with adults with an intellectual disability. British Journal of Learning Disabilities, 40(1), 62-70.	Yes	Yes																					No	Yes	Yes	Yes	Can't tell
Qualitative	Ferguson,M.; Jarrett, D.; Terras, M.	2011	Ferguson, M., Jarrett, D., & Terras, M. (2011). Inclusion and healthcare choices: the experiences of adults with learning disabilities. British Journal of Learning Disabilities, 39(1), 73-83.	Yes	Yes	Yes	Yes	Yes	Yes	Yes
Quantitative	Fisher, K.M.; Orkin, F.K.; Green, M.J.; Chinchilli, V.M.	2009	Fisher, K. M., Orkin, F. K., Green, M. J., Chinchilli, V. M., & Bhattacharya, A. (2009). Proxy healthcare decision-making for persons with intellectual disability: perspectives of residential-agency directors. American journal on intellectual and developmental disabilities, 114(6), 401-410.	Yes	Yes																Yes	Yes	Yes	Can't tell	Yes
Qualitative	Fullana, J.; Pallisera, M.; Diaz-Garolera, G.	2019	Fullana, J., Pallisera, M., & Díaz-Garolera, G. (2019). How do people with learning disabilities talk about professionals and organizations? Discourse on support practices for independent living. Disability & Society, 34(9-10), 1462-1480.	Yes	Yes	Yes	Yes	Yes	Yes	Yes																					says it's mixed methods but I can't see the quant part??
Qualitative	Garcia-Iriarte, E.; Kramer, J.C.; Hammel, J.	2008	Garcia‐Iriarte, E., Kramer, J. C., Kramer, J. M., & Hammel, J. (2009). ‘Who did what?’: a participatory action research project to increase group capacity for advocacy. Journal of Applied Research in Intellectual Disabilities, 22(1), 10-22.	Yes	Yes	Yes	Yes	Yes	Yes	Yes
Qualitative	Giertz, L.	2018	Giertz, L. (2018). Guardianship for Adults with Intellectual Disabilities: Accountant, Advocate or ‘Family’Member?. Scandinavian Journal of Disability Research, 20(1).	Yes	Yes	Yes	Yes	Yes	Yes	Yes
Qualitative	Gill, J.; Fazil, Q.	2013	Gill, J., & Fazil, Q. (2013). Derogation of “duty of care” in favour of “choice”?. The Journal of Adult Protection.	Yes	Yes	Yes	Yes	Yes	Yes	Yes
Qualitative	Gilmartin, A.; Slevin, E.	2010	Gilmartin, A., & Slevin, E. (2010). Being a member of a self‐advocacy group: Experiences of intellectually disabled people. British Journal of Learning Disabilities, 38(3), 152-159.	Yes	Yes	Yes	Yes	Yes	Yes	Yes
Qualitative	Goldsmith, L.; Woodward, V.; Jackson, L.; Skirton, H.	2013	Goldsmith, L., Woodward, V., Jackson, L., & Skirton, H. (2013). Informed consent for blood tests in people with a learning disability. Journal of advanced nursing, 69(9), 1966-1976.	Yes	Yes	Yes	Yes	Yes	Yes	Yes																					I think this is mixed methods because of the meeting discussing pref but it isn't handled the way it say it should be here?
Qualitative	Gross, J.M.S.; Wallace, L.; Blue-Banning, M.; Summers, J.A.; Turnbull, A.	2012	Gross, J. M., Wallace, L., Blue-Banning, M., Summers, J. A., & Turnbull, A. (2013). Examining the experiences and decisions of parents/guardians: Participant directing the supports and services of adults with significant intellectual and developmental disabilities. Journal of Disability Policy Studies, 24(2), 88-101.	Yes	Yes	Yes	Yes	Yes	Yes	Yes																					Barely mention the questionnaire at all
Qualitative	Haigh, A.; Lee, D.; Shaw, C.; Hawthorne, M.; Chamberlain, S.; Newman, D.W.; Clarke, Z.; Beail,N.	2013	Haigh, A., Lee, D., Shaw, C., Hawthorne, M., Chamberlain, S., Newman, D. W., ... & Beail, N. (2013). What things make people with a learning disability happy and satisfied with their lives: An inclusive research project. Journal of Applied Research in Intellectual Disabilities, 26(1), 26-33.	Yes	Yes	Yes	Yes	Yes	Yes	Yes
Qualitative	Hassan,N.	2017	Hassan, N. (2017). ‘Putting music on’: everyday leisure activities, choice‐making and person‐centred planning in a supported living scheme. British Journal of Learning Disabilities, 45(1), 73-80.	Yes	Yes	Yes	Yes	Can't tell	Yes	Can't tell
Qualitative	Hellzen, O.; Haugenes, M.; Ostby, M.	2018	Hellzen, O., Haugenes, M., & Østby, M. (2018). ‘It’s my home and your work’: the views of a filmed vignette describing a challenging everyday situation from the perspective of people with intellectual disabilities. International journal of qualitative studies on health and well-being, 13(1), 1468198.	Yes	Yes	Yes	Yes	Yes	Yes	Yes																					is it mm?
Quantitative	Hickson, L.; Khemka, I.; Golden, H.; Chatzistyli, A.	2015	Hickson, L., Khemka, I., Golden, H., & Chatzistyli, A. (2015). Randomized controlled trial to evaluate an abuse prevention curriculum for women and men with intellectual and developmental disabilities. American journal on intellectual and developmental disabilities, 120(6), 490-503.	Yes	Yes						Yes	Yes	Yes	Yes	Yes
Qualitative	Hollomotz, A.	2014	Hollomotz, A. (2014). Are we valuing People's choices now? Restrictions to mundane choices made by adults with learning difficulties. British Journal of Social Work, 44(2), 234-251.	Yes	Yes	Yes	Yes	Yes	Yes	Yes
Qualitative	Hoole, L.; Morgan, S.	2011	Hoole, L., & Morgan, S. (2011). ‘It’s only right that we get involved’: service‐user perspectives on involvement in learning disability services. British Journal of Learning Disabilities, 39(1), 5-10.	Yes	Yes	Yes	Yes	Yes	Yes	Yes
Qualitative	Jamieson, R.; Theodore, K.; Raczka, R.	2016	Jamieson, R., Theodore, K., & Raczka, R. (2016). Becoming a mother: Supported decision-making in context. Journal of Intellectual Disabilities, 20(4), 313-328.	Yes	Yes	Yes	Yes	Yes	Yes	Yes
Qualitative	Jingree, T.; Finla, W.M.L.; Antaki, C.	2006	Jingree, T., Finlay, W. M. L., & Antaki, C. (2006). Empowering words, disempowering actions: an analysis of interactions between staff members and people with learning disabilities in residents’ meetings. Journal of Intellectual Disability Research, 50(3), 212-226.	Yes	Yes	Yes	Yes	Yes	Yes	Yes
Qualitative	Johnson, P; Carpenter, K; Scarbrough-Lang, SJ	2012	Johnson, P., Carpenter, K., & Scarbrough-Lang, S. J. (2012). Involvement of service users in the recruitment of staff. Learning Disability Practice, 15(2).	Can't tell	Can't tell	Can't tell	Can't tell	Can't tell	Can't tell	Can't tell
Qualitative	Khalin, I.; Kjellberg, A.; Hagberg, J.E.	2016	Kåhlin, I., Kjellberg, A., & Hagberg, J. E. (2016). Choice and control for people ageing with intellectual disability in group homes. Scandinavian journal of occupational therapy, 23(2), 127-137.	Yes	Yes	Yes	Yes	Yes	Yes	Yes																					Undecided on this one being MM or quant tbh
Qualitative	Larkin, M.; Unwin, G,; Iyer, M.; Tsimopoulou, I.; Zahid, S.; Malik, K.; Kroese, B.S.; Rose, J.L.	2018	Larkin, M., Unwin, G., Iyer, M., Tsimopoulou, I., Zahid, S., Malik, K., ... & Rose, J. L. (2018). Cultural affordance, social relationships, and narratives of independence: Understanding the meaning of social care for adults with intellectual disabilities from minority ethnic groups in the UK. International Journal of Developmental Disabilities, 64(3), 195-203.	Yes	Yes	Yes	Yes	Yes	Yes	Yes
Mixed Methods	Ledger, S.; Earle, S.; Tilley, E.; Walmsley, J.	2016	Ledger, S., Earle, S., Tilley, E., & Walmsley, J. (2016). Contraceptive decision-making and women with learning disabilities. Sexualities, 19(5-6), 698-724.	Yes	Yes																					Yes	Yes	Yes	Yes	Yes	Is this mixed methods or qual??
Quantitative	Lukas, J.F.; Lizasoain, L.; Galarreta, J,; Etxeberria, J.	2018	Lukas, J. F., Lizasoain, L., Galarreta, J., & Etxeberria, J. (2018). Job satisfaction among disabled people in the sheltered workshop: Differential analysis. Journal of Applied Research in Intellectual Disabilities, 31(6), 1174-1185.	Yes	Yes																Yes	Yes	Yes	Can't tell	Yes
Qualitative	Mannan, H.; O' Brien, P.; McConkey, R.; FInlay, F.; Lawlor, A.; Harrington, G.	2011	Mannan, H., O'Brien, P., McConkey, R., Finlay, F., Lawlor, A., & Harrington, G. (2011). Complexities in the provision of respite care to family carers of persons with intellectual disabilities. Disability, CBR & Inclusive Development, 22(2), 38-54.	Yes	Yes	Yes	Yes	Yes	Yes	Yes
Mixed Methods	McCarthy, M.	2010	McCarthy, M. (2010). Exercising choice and control–women with learning disabilities and contraception. British Journal of Learning Disabilities, 38(4), 293-302.	Yes	Yes																					Can't tell	Yes	Yes	Yes	Yes
Qualitative	McCauseland, D.; Brennan, D.; McCarron, M.; McCallion, P.	2019	McCausland, D., Brennan, D., McCallion, P., & McCarron, M. (2019). Balancing personal wishes and caring capacity in future planning for adults with an intellectual disability living with family carers. Journal of Intellectual Disabilities, 23(3), 413-431.	Yes	Yes	Yes	Yes	Yes	Yes	Yes
Quantitative	McCauseland, D.; McCallion, P.; Brennan, D.; McCarron, M.	2018	McCausland, D., McCallion, P., Brennan, D., & McCarron, M. (2018). The exercise of human rights and citizenship by older adults with an intellectual disability in Ireland. Journal of Intellectual Disability Research, 62(10), 875-887.	Yes	Yes																Yes	Yes	Yes	Yes	Yes
Qualitative	McDonald, K.E.; Kidney, C.A.; Patka, M.	2013	McDonald, K. E., Kidney, C. A., & Patka, M. (2013). ‘You need to let your voice be heard’: research participants' views on research. Journal of Intellectual Disability Research, 57(3), 216-225.	Yes	Yes	Yes	Yes	Yes	Yes	Yes
Qualitative	Murphy, E.; Clegg, J.; Almack, K.	2011	Murphy, E., Clegg, J., & Almack, K. (2011). Constructing adulthood in discussions about the futures of young people with moderate‐profound intellectual disabilities. Journal of Applied Research in Intellectual Disabilities, 24(1), 61-73.	Yes	Yes	Yes	Yes	Yes	Yes	Yes
Qualitative	Nicholson, C., Finlay, W. M., Stagg, S.	2021	Nicholson, C., Finlay, W. M. L., & Stagg, S. (2021). Forms of resistance in people with severe and profound intellectual disabilities. Sociology of Health & Illness, 43(3), 642-659.	Yes	Yes	Yes	Yes	Yes	Yes	Yes
Qualitative	Nonnemacher, S.L.; Bambara, L.M.	2008	Nonnemacher, S. L., & Bambara, L. M. (2011). “I'm supposed to be in charge”: Self-advocates' perspectives on their self-determination support needs. Intellectual and developmental disabilities, 49(5), 327-340.	Yes	Yes	Yes	Yes	Yes	Yes	Yes
Qualitative	Pallisera, M.; Vila, M.; Fullana, J.; Diza-Garolera, G.; Puyalto, C.; Valls, M.J.	2018	Pallisera, M., Vilà, M., Fullana, J., Díaz‐Garolera, G., Puyalto, C., & Valls, M. J. (2018). The role of professionals in promoting independent living: Perspectives of self‐advocates and front‐line managers. Journal of Applied Research in Intellectual Disabilities, 31(6), 1103-1112.	Yes	Yes	Yes	Yes	Yes	Yes	Yes
Qualitative	Pallisera, M., Vila, M., Fullana, J., Valls, M.	2021	Pallisera, M., Vilà, M., Fullana, J., & Valls, M. J. (2021). Being in control: Choice and control of support received in supported living. A study based on the narratives of people with intellectual disability and support staff. Journal of Intellectual & Developmental Disability, 46(2), 164-174.	Yes	Yes	Yes	Yes	Yes	Yes	Yes
Qualitative	Petner-Arrey, J.; Copeland, S.R.	2015	Petner‐Arrey, J., & Copeland, S. R. (2015). ‘You have to care.’perceptions of promoting autonomy in support settings for adults with intellectual disability. British Journal of Learning Disabilities, 43(1), 38-48.	Yes	Yes	Yes	Yes	Yes	Yes	Yes
Qualitative	Roets, G.; Adams, M.; Van Hove, G.	2006	Roets, G., Adams, M., & Hove, G. (2006). Challenging the monologue about silent sterilization: implications for self-advocacy. British Journal of Learning Disabilities, 34(3), 167-174.	Yes	Yes	Yes	Yes	Yes	Yes	Yes
Qualitative	Rogers, W.; Pilch, M.; McGuire, B.E.; Flynn, E.; Egan J.	2020	Rogers, E., Pilch, M., McGuire, B. E., Flynn, E., & Egan, J. (2020). Psychologists' perspectives on supported decision making in Ireland. Journal of Intellectual Disability Research, 64(3), 234-245.	Yes	Yes	Yes	Yes	Yes	Yes	Yes
Qualitative	Sheehan, R.; Hassiotis, A.; Strydom, A.; Morant, N.	2019	Sheehan, R., Hassiotis, A., Strydom, A., & Morant, N. (2019). Experiences of psychotropic medication use and decision-making for adults with intellectual disability: a multistakeholder qualitative study in the UK. BMJ open, 9(11), e032861.	Yes	Yes	Yes	Yes	Yes	Yes	Yes
Quantitative	Stancliffe, R.J.; Lakin, K.C.; Engler, J.; Taub.; S.; Fortune, J.	2011	Stancliffe, R. J., Lakin, K. C., Larson, S., Engler, J., Taub, S., & Fortune, J. (2011). Choice of living arrangements. Journal of Intellectual Disability Research, 55(8), 746-762.	Yes	Yes																Yes	Yes	Yes	Can't tell	Yes
Qualitative	Stefansdottir, G.; Bjornsdottir, K.; Stefansdottir, A.	2018	Stefánsdóttir, G. V., Björnsdóttir, K., & Stefánsdóttir, Á. (2018). Autonomy and people with intellectual disabilities who require more intensive support.	Yes	Yes	Yes	Yes	Yes	Yes	Yes
Qualitative	Taylor, W.D.; Cobigo, V.; Ouellette-Kuntz, H.	2019	Taylor, W. D., Cobigo, V., & Ouellette‐Kuntz, H. (2019). A family systems perspective on supporting self‐determination in young adults with intellectual and developmental disabilities. Journal of applied research in intellectual disabilities, 32(5), 1116-1128.	Yes	Yes	Yes	Yes	Yes	Yes	Yes
Qualitative	Timmons, J.C.; Hall, A.C.; Bose, J.; Wolfe, A.; Winsor, J.	2011	Timmons, J. C., Hall, A. C., Bose, J., Wolfe, A., & Winsor, J. (2011). Choosing employment: Factors that impact employment decisions for individuals with intellectual disability. Intellectual and developmental disabilities, 49(4), 285-299.	Yes	Yes	Yes	Yes	Yes	Yes	Yes																					Is this empirical enough to be graded?
Qualitative	Tracy, J.	2015	Tracy, J. (2015). Supporting Nick to Make Decisions: An Exploration of Ways to Promote Choice and Control. Research and Practice in Intellectual and Developmental Disabilities, 2(1), 29-36.	Can't tell	Can't tell	Can't tell	Can't tell	Can't tell	Can't tell	Can't tell
Qualitative	Wass, S., Safari, M.C., Haugland, S., Omland, H.O.	2012	Wass, S., Safari, M. C., Haugland, S., & Omland, H. O. (2021). Transitions from school to sheltered employment in Norway–Experiences of people with intellectual disabilities. British Journal of Learning Disabilities, 49(3), 373-382.	Yes	Yes	Yes	Yes	Yes	Yes	Yes
Qualitative	Webb, P.; Davidson, G.; Edge, R.; Falls, D.; Keenan, F.; Kelly, B.; McLaughlin, A.; Montgomery, L.; Mulvenna, C.; Norris, B.; Owens, A.; Irvine, R.S.	2020	Webb, P., Davidson, G., Edge, R., Falls, D., Keenan, F., Kelly, B., ... & Shea Irvine, R. (2020). Service users' experiences and views of support for decision‐making. Health & social care in the community, 28(4), 1282-1291.	Yes	Yes	Yes	Yes	Yes	Yes	Yes
Qualitative	Werner, S.; Chabany, R.	2015	Werner, S., & Chabany, R. (2016). Guardianship law versus supported decision-making policies: Perceptions of persons with intellectual or psychiatric disabilities and parents. American Journal of Orthopsychiatry, 86(5), 486.	Yes	Yes	Yes	Yes	Yes	Yes	Yes
Qualitative	Whitehead, L.C.; Trip, H.T.; Hale, L.A.; Conder, J.	2016	Whitehead, L. C., Trip, H. T., Hale, L. A., & Conder, J. (2016). Negotiated autonomy in diabetes self‐management: The experiences of adults with intellectual disability and their support workers. Journal of Intellectual Disability Research, 60(4), 389-397.	Yes	Yes	Yes	Yes	Yes	Yes	Yes
Qualitative	Williams, V.; Porter, S.	2017	Williams, V., & Porter, S. (2017). The meaning of ‘choice and control’for people with intellectual disabilities who are planning their social care and support. Journal of Applied Research in Intellectual Disabilities, 30(1), 97-108	Yes	Yes	Yes	Yes	Yes	Yes	Yes
Qualitative	Wong, P.K.S.	2021	Wong, P. K. S. (2021). Searching for a dynamic equilibrium in decision making: The voices of adults with mild intellectual disability and their significant others in Hong Kong. Disability and Rehabilitation, 1-11.	Yes	Yes	Yes	Yes	Yes	Yes	Yes
