# Supplementary material for: Experiences and perceptions of everyday decision-making in the lives of adults with intellectual disabilities, their care partners and direct care support workers
Source: J Intellect Disabil. 2023 Jul 12;29(3):683–705. doi: 10.1177/17446295231189020 (PMC12397535; doi:10.1177/17446295231189020)
Supplement: Supplemental Material - Experiences and perceptions of everyday decision making in the lives of adults with intellectual disabilities, their care partners and direct care support workers [file sj-xlsx-2-jld-10.1177_17446295231189020.xlsx]

## Sheet: Sheet1
Author	Year	Country	Study Design	Aims/Research question	Participants/Sample size	Data Collection Method	Response Rate	Method(s) of Analysis	Outcomes
Andre-Barron, D.; Strydom, A,; Hassiotis, A.	2008	UK	Qualitative	To explore opinions and attitudes regarding the current information-giving practices in research involving adults with Intellectual Disability.	26 individuals; carers, adults with Intellectual Disability, clincians.	focus groups	N/A	Data transcription, tape recorded.	The main find of this study is that the current practices of information giving can be improved for research participants with Intellectual Disability.There is a lack of validated instruments to check the understanding of research participants. The service users discussed the need for more help to understand the information, and recognised previous information giving as coercive. Training needs t…
Antaki, C; Finlay, W.M.L; Walton, C. , Pate. L	2008	UK	Qualitative	How do people with intellectual disability get offered routine choices by care staff who support them	5 men with Intellectual Disability	Ethnographic study	N/A	Conversation Analysis	The staff face a dilemma in how to play off the beneifts of pursuit. The insititutional imperitive of having an acceptable working answer to an agenda question is what wins out- the resident must be seen to make his choice accountable. When the choice is made the individual checks by examining his dispreferred option then re-confirms by presenting the chosen option using physical cues.
Antaki, C; Finlay, W.M.L; Sheridan, E; Jingree, T; Walton, C.	2006	UK	Qualitative	How do service users contribute to self-advocacy in groups to help identify problems and find solutions? How can their lack of involvement be solved?	20 group members and 3 staff advisors	case studies	N/A	Thematic analysis	Various forms of interventions fit into individual pathology models of disability where staff are the ones treated as competent and members are incompetent. Staff assume responsibility for most things. These are 'defecit interventions'. Staff often shut down spaces in which issues might be raised and members want to express themselves. While group sessions are meant for empowerment, in practice t…
Antaki, C; Finlay, W.M.L; Walton, C.	2009	UK	Qualitative	How are choice policies actualised in day-to -day activites in group homes for people with Intellectual Disability?	15 individuals with Intellectual Disability, 2 staff members.	ethnographic study	N/A	Grounded theory with discourse analysis	Authors observed an attempt to introduce choice in everday events that was more representative of what daily life is like. Policy discourse has set its bar so high that it bears little relation to the kind of experiences about which choices are actually available to people with Intellectual Disability, and no relation to the reality of professional interactions in which limited choices are actual…
Beadle-Brown, J; Hutchinson, A; Whelton, B.	2008	UK	Quantitative	Evaluating the findings from 6 pilot services that implemented person centred active support in the Avenues Trust and the quality of the support people experienced.	29 individuals with high support needs, 36 staff members.	Observational, interviews and questionnaires.	N/A	Inductive qualitative techniques	The introduction of person centred active support has been successful and has made positive changes to the lives of people using the services. The implementation of it in 6 pilot services allows for evaluating the process and to learn from its success.
Beadle-Brown, J; Hutchinson, A; Whelton, B.	2012	UK	Quantitative	Evalutes the implementation of person-centred active support in a non-profit service provider for people with Intellectual Disability.	33 individuals at baseline, 31 at follow up	Observational analysis, questionnaires	N/A	EMAC-R evaluation, Momentary Time Sampling, Active support measure, short form adaptive behaviour scale, choice scale, index of partic. in daily living, index of community involvment, staff exp. and satisfaction quest., observation	This study supports the idea that person centred active support has a positive impact on people with Intellectual Disability. With the help of training, the quality of staff support increased over time, which is associated with higher levels of engagement.
Bigby, C; Bowers, B; Webber, R	2011	Australia	Qualitative	To examine perceptions held by family members, group home staff, and organisational managers about the future of older residents and the decisions made that a move to residential aged care was necessary.	16 family members of older adults with Intellectual Disability, 17 group home staff, 17 organisational managers	semi-structured interviews, focus groups	N/A	Grounded dimensional analysis	The study raises concerns about the way decisions about a major life transition are made for some older group home residents. However, the significance of informal key people in the lives of older people with Intellectual Disability was evidenced not only in the different types of support they provided but also in their willingness to challenge hastily made life decisions instigated by others and…
Bigby, C; Clement, T; Mansell, J; Beadle-Brown, J.	2009	Australia	Mixed Methods	Do staff view principles of inclusion, choice and independence for people with varying needs as applicable in everyday life?	25 residents of community housing, staff, and family members, 144 direct care staff	Ethnographic Study, questionnaires	N/A	Thematic analysis, cronbach's alpha, Mann-Whitney, Kruskal-Wallis	While staff supported choice and independence for service users, they do not consider it feasible to apply them to people with severe Intellectual Disability. The second study found that it was not just ex-institutional staff working in new homes who struggle with these ideas. More policies and better training must be implemented to provide a safe space for staff to express their misgivings and m…
Bigby, C., Douglas, J., Smith, E., Carney, T., Then, S. N., & Wiesel, I.	2021	Australia	Mixed Methods	1) How do parents of adults with intellectual disabilities reflect on training about decision support practice and the relevance of the Framework? (2) How do parents perceive that training about deci_x0002_sion support practice impacts their day-to-day provision of support?	18 parents	LaTrobe framework training sessions, monitoring sessions, ss interviews	n/a	coding template (Charmaz method)	The training acted as a catalyst for parent self-reflection and the Framework prompted them to adopt a more deliberative approach to supporting decision-making. Some parents perceived increased confidence of their adult offspring in expressing preferences resulting from their own changed approach. Conclusions: This study demonstrates the efficacy of this Framework and evidence-based training in b…
Bigby, C., Douglas, J., Smith, E., Carney, T., Then, S. N., & Wiesel, I.	2021	Australia	Qualitative	(1) what do parents of adults with intellectual disabilities grapple with in providing support for exploring prefer_x0002_ences, decision constraints and consequences of decisions and (2) what strategies do they use to respond to these issues.	23 parents	repeated ss interviews	n/a	template approach (king, chamaz), template codes based on steps 3 and 4 of LaTrobe Framework for SDM	Findings fell into three core categories, making the right decision, factors that made decision support difficult, and strategies to manage uncertainty, which included controlling, influencing, expanding the adult’s horizons and enabling risk. Conclusions: The knowledge gained will help in building the capacity of parents to provide decision support that better understands and respects the will a…
Bigby, C; Webber, R; Bowers, B.	2015	Australia	Qualitative	To explore the roles siblings play in the lives of older people with Intellectual Disability who live in group homes and the relationship of staff and siblings.	14 siblings, and 17 staff members	Semi-structured interviews	N/A	Inductive qualitative techniques	The sibling without Intellectual Disability is considered a 'key person' in the life of a person with Intellectual Disability. Through shared activites, advocacy with staff, the siblings wanted to improve quality of life for the individual. They provided an avenue for social inclusion, formal decision making role, and a true identity as a family member. Staff and sibling roles overlapped, but rem…
Bigby, Christine; Whiteside, Mary; Douglas, Jacinta	2019	Australia	Qualitative	How do family members and disability support workers carry out supported decision-making with people with Intellectual Disability	23 adults, mixed group of staff and family	Focus groups, one on one interviews	N/A	Thematic analysis, grounded theory coding	Three major themes of underpinning ideas about decision-making, approaches to decision-making and challenges to decision-making. Overall, participants recognised that people with Intellectual Disability deserve to be involved in decision-making and that it was integral to caring for them. However, family members ideas of support were rooted in an overall vision and expectation of what they wanted…
Black, A.B; Roberts, P.	2009	UK	Qualitative	What is the impact of training people with an intellectual disability about their right for choice and respect, and how they can become trainers to staff.	7 people with Intellectual Disability, 119 staff members	Semi-structured interviews, training course	N/A	Likert scale, thematic analysis	The positive results indicate the efficacy of the training and that it was mutually beneficial for both trainers and staff. They have gained new friendships, coping strategies, independence, and communication skills. Over time they all became highly proficient in their roles. This acts as a springboard for further training courses.
Brady, Anna; Burke, Meghan; Trenton, Langdon; Oertle, Kathleen	2019	USA	Qualitative	How do siblings view guardianship alternatives and choice for their sibling with Intellectual Disability	10 adult siblings of adults with Intellectual Disability	Semi-structured one on one interviews	N/A	Grounded theory with directed analysis process	Older siblings had more knowledge of guardianship processes than younger. All had limited knowledge of alternatives to guardianship. When new alternative options were explained, most said that although they sounded good, they felt their sibling was not a good fit for any of them. All felt their sibling was incapable of managing alone, and despute saying people with Intellectual Disability deserve…
Brotherton, M., Stancliffe, R. J., Wilson, N. J., & O'Loughlin, K.	2020	Australia	Qualitative	the experience of be_x0002_coming and being a retiree from the perspective of Australians with intellectual disability who have had a DES-supported working life in mainstream work environments	five participants with ID	ss interviews	n/a	grounded theory coding	Retirement occurred as the solution to ongoing problems primarily related to health. Retirement decisions were made in conjunction with family and support staff, with participants reporting varying levels of self-determination in the process, and mixed feelings about their retirement. None of the participants were participating in mainstream community groups in retirement. Conclusions: There is a…
Browning, M., Bigby, C., & Douglas, J.	2021	Canada	Qualitative	to understand how decision-making support is provided in the context of legal mechanisms that create opportunities for supported decision making in Canada	32 (7 ID, 25 supporters)	ss interviews, observation w field notes	n/a	grounded theory coding	A common process of decision-making support was discovered, involving dynamic interaction between the person’s will and preferences and supporters’ responses. This interaction was influenced by five factors: the experiences and attributes the person and their supporter brought to the process; the quality of their relationship; the decision-making environment and the nature and consequences of the…
Buhagiar, S., & Azzopardi Lane, C.	2020	Malta	Qualitative	to provide an opportunity for people with ID to identify different ways in which financial abuse can be addressed, and empowers them to learn how to protect themselves.	7 people with ID	workshop audio recorded	n/a	thematic analysis of workshop recordings	The findings of this study indicate that the implementation of rights is not always efficiently and easily practiced. Whilst control of personal finances and involvement in decision-making were significant con_x0002_cepts reported by the participants, this study also suggests that power relations in the lives of persons with intellectual disability are a major concern. The balancing of power rela…
Burke, Meghan; Lee, Cheun; Hall, Sarah; Rosetti, Zach	2019	USA	Qualitative	How do sibling diads (one with Intellectual Disability one without) make decisions, what influences these decisions and what is the level of agreement in these decisions	9 sibling diads (18 participants)	Dyadic interviews, semi-structured one on one interviews with each sibling	N/A	Thematic analysis, constant comparator analysis, emergent coding	Both siblings said parents mostly made decisions for the sibling with Intellectual Disability with little input from them. Siblings without Intellectual Disability reported interpreting courses of action based on their perception of their sibling with Intellectual Disability, and often tried to advocate for them with parents and staff in facilities if there was an attempt to make a decision witho…
Calveley, J.	2012	UK	Qualitative	Examining people who lacked capacity with severe intellectual disabilites and their experiences of rereceiving intimate care.	6 adults with Intellectual Disability, 17 staff members.	Participant observation, interviews, document analysis	N/A	Data analysis, transcribing.	It is recognised that people who lack capacity can be further empowered as our understanding of this group develops. Developing tools and instruments may help future research to make more valid assessments of implied assent. There is a growing amount of people with Intellectual Disability and dementia, and therefore it is imperative that lack of capacity to consent does not prevent people from be…
Carey, E.	2021	Ireland	Qualitative	a) ascertain the core concern (most important issue) for adults with intellectual disabilities as they make choices and exercise autonomy in their decision_x0002_making and b) develop a classic-grounded theory explaining how these adults who access support ser_x0002_vices attempt to resolve their core conce	12 people with ID	ss interviews	n/a	grounded theory coding	The main issue of concern for these participants was ‘control’ in environments that were controlling of them and they responded by ‘aligning with the flow of control’ explained by how they framed control, emotionally connected and adjusted in compliance situations. Conclusions: This theory offers a conceptual delineation of the way adults with intellectual disabilities manage the daily tensions a…
Carey, E; Griffiths, C.	2017	Ireland	Qualitative	How to apply for ethical approval, negotiate access to participants, and obtain informed consent in the context of methodological structures. Develop a theory that explains the concerns of adults with Intellectual Disability when making choices.	12 adults with Intellectual Disability	Interviews, one on one	N/A	Classical grounded theory methodology	Involvement of people with Intellectual Disability in research requires a strong focus from researchers, academics and the individuals themselves. Supporting these individuals to exercise their choice and provide informed consent was considered within frameworks for ethical decision making and classical grounded theory methodology.
Carney, T., Bigby, C., Then, S. N., Smith, E., Wiesel, I., & Douglas, J.	2021	Australia	Qualitative	to further understand practices of decision support for people with cognitive disabilities and assess the impact of training supporters in an evidence-based practice framework	110 (55 dyads, person with ID and supporter)	ss dyadic interviews	n/a	coded using Latrobe framework steps, followed by inductive thematic coding	The study findings suggest that this is a highly difficult, nuanced and subjective task offering little on which to hang objectivity. Instead, we suggest CRPD realisation of the will, preferences and rights of the person supported may better be realised through training of supporters designed to enable greater participa_x0002_tion by persons supported and greater reflection and delib_x0002_eratio…
Cartwright, Luke; Reid, Marie; Hammersley, Richard; Blackburn, Chrissie; Glover, Leslie	2015	UK	Qualitative	What influences food choice for people with ID in care centers, and what difficulties surround this choice for them, carers and family members	42 (10 service users, 10 staff carers, 10 family members, 12 facility leaders)	Semi-structured one on one interviews, focus groups	N/A	Grounded theory with constructivist methods	Family members often wanted to dictate what people with Intellectual Disability were eating especially if unhealthy choices were being made, while staff felt they had no right to interfere despite worrying about the quality of food choices being made by the service users. Service users associated healthy choices with diet and wanting to lose weight not with everyday eating, which influenced their…
Charnley, H; Hwang, S.K; Atkinson, C; Walton, P.	2019	UK	Qualitative	How to aid the understanding of learning disabled people's constrained choices of leisure activties, and constrained roles as researchers, as matters of human rights and social justice.	115 individuals with Intellectual Disability	Discussion groups, observational techniques	N/A	co-inquiry study, participatory research techniques	Priority is not being given to supporting adults with learning disabilites to discuss their interests. Barriers ranged from lack of available staff to parental reluctance to concerns about health. Future research can focus on developing more nuanced understandings of lesiure time among people with Intellectual Disability of different ages, ethnicities, and employment status.
Collings, S; Dew, A; Dowse, L.	2017	Australia	Qualitative	The opinions of people with intellectual disabilites and their experiences with the NDIS	9 individuals with Intellectual Disability, 3 carers, 1 parent	Focus Groups	N/A	Inductive Thematic Analysis	young people with disabilities used planning to increase independence and social participation, but the extent of this depended on the planner. Skills of communication and knowledge on their disability is essential if the planner wants to gain confidence and trust of the person with Intellectual Disability.
Curryer, B; Stancliffe, R.J; Dew, A; Wiese, M.Y.	2018	Australia	Qualitative	How do adults with Intellectual Disability experience choice and control within their family relationships	8 adults with Intellectual Disability	Semi-structured interviews	N/A	Interpretive phenomenological analysis	There is a need for greater understanding of how families support the development of self-determination, and recognising the complexity of family characteristics. Attainment of choice and control needs to be viewed as an interdependent action, not an autonomous one. All of these outcomes are influenced by the proximity of the family.
Curryer, B; Stancliffe, R.J; Dew, A; Wiese, M.Y.	2020	Australia	Qualitative	What meaning do mothers give to their experiences of supporting self-determination of their adult child with intellectual disabilities.	8 mothers of individuals with Intellectual Disability	semi-structured interviews	N/A	Interpretive phenomenological analysis	Where the mother provided support for choice and control, was a unique mix of the mothers' personal values, family structure, and the individual needs of their child. There were concerns about capacity of adults in decision making, in which sometimes the mother would take control. A sense of responsibility continued regardless of where their adult child would live.
Daniel, B; Cross, B; Sherwood-Johnson, F; Paton, D.	2014	UK	Qualitative	To provide information for practioners about the issues they should take into account when making decisions about risk.	42 individuals with disabilites	Focus groups	N/A	Framework analysis	Variations of creative methods could be adopted in proceedings to help people with Intellectual Disability understand the process and explore what could support them. With these methods, people with Intllectual Disability could consider the problem from a range of perspecitves. Participants themselves were capable of developing principles of good practice from concrete observation.
Davies, R.N; Werner, S.; Sinai, A	2017	Israel	Qualitative	This study aims to consider how the 2016 amendments to the 1962 Legal Capacity and Guardianship Law in Israel are perceived by stakeholders who are involved in the care of people with Intellectual Disability, and how the change is likely to affect their practice, as literature has not yet considered this.	2 social workers, 3 clinical staff, 4 lawyers	focus groups, semi-structured interviews	N/A	Thematic analysis	Changing the law is part of the process of changing culture and attitudes towards people with Intellectual Disability. The situation in Israel reflects that in other countries in that there is a move away from the paternalistic culture of guardianship and a move towards promoting autonomy, although more evidence is needed to know how to manage this most effectively.
Deguara, M.; Jelassi, O.; Micallef, B.; Callus, A.	2012	Malta	Qualitative	The article discusses different opinions of people with ID and addresses the questions 'where we would like to live' and 'going out in the community'.	7 individuals with Intellectual Disability, 30 without	Group meetings	N/A	Report Analysis of meetings	People with Intellectual disabilites have the same rights as everyone else, but should not be expected to do do the same things as others as they might have different preferences. No one should decide what they can and cannot do. There needs to be more adequate services and funding for their daily and healthcare needs.
Devi, N.; Prodinger, B.; Pennycott, A.; Sooben,R.; Bickenbach, J.	2020	UK	Qualitative	How is decision making coordinated in practice for people with Intellectual Disability living in supported residential environments, and are they compliant with the CRPD.	10 service users, 15 support workers, 4 managers	Observations, semi-structured interviews, documentary analysis.	N/A	Institutional ethnogrpahy	Supported decision-making is an essential component of the right to legal capacity of persons with Intellectual Disability. The specific insitutional process, assessment and documention procedures can limit the consistency of meaningful support. This shows that decision making can be further enhanced.
Dowling, S.; Williams, V.; Webb, J.; Gall, M.; Worrall, D.	2019	UK	Qualitative	How does someone with Intellectual Disabilities engage in every day activities with a personal assistant.	9 people with Intellectual Disability, 7 staff members	Observations, video recordings	N/A	Conversation analysis	Communication partners tended to seek out moments where attention is directed more towards improving the capacity of a person, rather than determining what they really want. Support workers should be more aware that making an unwise decision does not equate to lack of capacity. By following their request to do something, one can show respect for their executive autonomy.
Engwall, K.	2014	Sweden	Qualitative	The aim is to discuss childfreeness, parenthood and adulthood in a Swedish societal conext, including people with ID.	19 adults, 4 with Intellectual Disability.	Semi-structured interviews	N/A	Qualitative analysis of empirical data.	The lack of encouragement concerning parental abilities and the very childfree environment of the four interviewees with Intellectual Disability separate the able childfree women and men from the Intellectual Disability interviewees. Perceiving children as malicious can also be seen as a consequence of a segregated and childfree life. Social expectations about who should become parents is influen…
Espiner, D.; Hartnett, F.M.	2012	New Zealand	Mixed Methods	To examine the perspectives of adults with Intellectual Disability, their familiy, caregivers and/or advocates and key staff on a newly introdcued approach to the facilitation of personal plans.	10 adults with Intellectual Disability, 6 key staff workers	semi-structured interviews, questionnaires	0.6	Qualitative analysis, member checking.	In the study, the living situation of the adults did not appear to be a factor that impacted negatively upon their perception of the quality of their personal planning process. Organisations must involve adults in ongoing dialogue about challenges faced when striving to action-specific aspirations. Their possible frustration could've been lessened if the organisation had been prepared to look out…
Ferguson,M.; Jarrett, D.; Terras, M.	2011	UK	Qualitative	Examining choices people make about everyday life and health services they receive, involving people with Intellectual Disability, and their health care staff.	4 individuals with Intellectual Disability, 13 carers.	semi-structured interviews	N/A	Thematic Analysis	People with Intellectual Disability make everyday choices, but opportunities for involvement in healthcare remain limited. Carers see choice making as paramount and restricted involvement if the individual was perceived as unable to meaningfully participate. Severity of Intellectual Disability was a factor. While they act in the person's best interest, skill development needs to be improved for c…
Fisher, K.M.; Orkin, F.K.; Green, M.J.; Chinchilli, V.M.	2009	USA	Quantitative	This study was interested in learning about agency directors who cared for individuals with with intellectual disabilities. They focused on decision makers, the importance of informaiton sources, if the individual was involved in decision making.	262 state-licensed facilities	Self-administered surveys	0.65	Exploratory factor analysis, ANOVA	Although proxy decision makers indicate that they value their client's wishes over all else, knowing their wishes isnt simple.This leads to perceived 'best interests' of the individual, which are difficult to determine. Thus, proxies might benefit from guidance about how to make these difficult decisions. One way to cope with this is focusing on the process rather than the outcome. Families had l…
Fullana, J.; Pallisera, M.; Diaz-Garolera, G.	2019	Spain	Qualitative	The aims of this research were to determine decision making role that people with Intellectual Disability award to organisations and professionals offering support for indepedent living, and to assess the extent to which the dominant discourses of people with Intellectual Disability incorporate social/individual approaches.	72 people with learning disabilities.	Focus groups	N/A	Transcript analysis, theroetical methodological framework of CDA.	From analysing the discourse, it can be inferred that despite the existence of services to personalise support, a care-based model prevails with sees the person with ID as a 'person in care' instead of promoting their empowerment. The bond between carer and individual with Intellectual Disability is highly valued, as is the ability to build trusting relationships. Professionals tend to focus on a…
Garcia-Iriarte, E.; Kramer, J.C.; Hammel, J.	2008	USA	Qualitative	The aim of this paper was to increase the capacity for adovacy within a group of people with ID by involving them in reseach process to define group needs and meet group goals.	16 individuals with Intellectual Disability	focus groups, participatory engagement, reflexivity	N/A	Constant comparative approach	The manner in which supports are provided influences the control self-adovacy groups have over decision making and therefore their capacity for adovacy. Participation is necessary to exercise control because it entails sharing isead, giving input and engaging. Control only occured when members lef the decision-making process, therefore participation may not always result in control.
Giertz, L.	2018	Sweden	Qualitative	Examines guardianship in terms of its impact on daily lives of adults with Intellectual Disability in Sweden.	14 individuals with Intellectual Disability, 14 care staff, 19 clients with LSS measures	One-on-one interviews, focus groups	N/A	Empirical data analysis, thematic analysis	When individuals have difficulty expressing their will and making decisions, their participation needs to be enabled by others. Conflicts can arise over personal and financial issues and the question of who knows them best comes about. Legislation in Sweden about guardianship is unclear, leaving vulnerable people with Intellectual Disability at risk. Attention should be paid to develop cleint-dri…
Gill, J.; Fazil, Q.	2013	UK	Qualitative	This paper explored the role paid carers played in promoting healthy eating and how they managed the daily dilemma of balancing residents' right to make unhealthy food choices against carers 'duty of care'.	6 carers	Semi-structured interviews	N/A	Thematic analysis	Findings reported in this study that participants were left feeling frustrated and struggling to make sense of their role in promoting healthy food choices. Participants perceived the residents' behaviour as the primary barrier to lifestyle changes. They restricted in the residents' best interests, and that external specialists had not been helpful with when making food choices. Further guidance …
Gilmartin, A.; Slevin, E.	2010	Ireland	Qualitative	This paper explored the lived experiences of belonging to a self-advocacy group for people with Intellectual Disability.	13 people with Intellectual Disability.	semi-structurerd interviews	N/A	phenomenological methodology, Colaizzi's 7-stage process of analysis	A greater sense of self-determination and autonomy was evident in the participants' lives by the opportunities afforded to the self-advocacy group members to make choices. These groups have the potential to empower the unempowered and make a difference to people's lives. Interdependence was important in the group to help peolpe speak up.
Goldsmith, L.; Woodward, V.; Jackson, L.; Skirton, H.	2013	UK	Qualitative	Exploring the information needs of people with mild-to-moderate learning disabilities with respect to consent for blood tests and to identify ways of facilitating consent.	14 individuals with Intellectual Disability.	observation, semi-structured interviews.	N/A	Thematic analysis, ethnographic approach.	The application of the MCA was inconsistent in healthcare professionals. Consent was implied by their presence in the consulting room for the blood tests. It is essential that people with Intellectual Disability are made aware of their right to be given information in an accessible format nd to make decisions for themselves.
Gross, J.M.S.; Wallace, L.; Blue-Banning, M.; Summers, J.A.; Turnbull, A.	2012	USA	Qualitative	The authors examined the decisions and experiences of parents/guardians who directed supports and services for an adult with Intellectual Disability	22 individuals with Intellectual Disability	Group interviews, individual interviews, review of support documents	N/A	Codebook development, qualitative research techniques.	Respondents were unified in their perception of participant direction as a means to achieve an end, rather than participant direction being an end in itself. Respondants felt that participant direction provided parent/guardians with the opportunity to have 'more control and more access and more choices' with regards to supports.
Haigh, A.; Lee, D.; Shaw, C.; Hawthorne, M.; Chamberlain, S.; Newman, D.W.; Clarke, Z.; Beail,N.	2013	UK	Qualitative	This report examines what makes people with learning disabilites happy and satisfied with their lives, and looks at subjective well-being.	20 people with Intellectual Disability	interviews, questionnaires.	N/A	Thematic analysis	Lots of things make people with Intellectual Disability happy. They need things like relationships, choice and independence. The way they view life and manage emotions are important, and trained staff and carers can help them overcome challenges in everyday life. People with Intelletual Disability felt they needed more access to money and transport to increase their level of independence. The res…
Hassan,N.	2017	UK	Qualitative	To examine the connections between Essential Lifestyle Plans, choice-making, and everyday practice and how leisure activites (Musical) can inform person centred planning.	4 people with Intellectual Disability, 4 support workers.	Observations, Interviews, questionnaires.	N/A	Ethnogrpahic research	While services for people with Intellectual Disability are laden with written documents, the musical activites and experiences of the person cannot be accounted for in documents. These text-centred resources are inadequate for conveying a person's abilites and desires. Person-centred plans should be 'evolving documents' to take into account the shifting lives of the individuals they attempt to de…
Hellzen, O.; Haugenes, M.; Ostby, M.	2018	Norway	Qualitative	The aim of this study was to explore how people with intellectual disabilities experiences a film vignette of an everyday situation.	6 individuals with Intellectual Disability	Focus group discussion, one-on-one interviews	N/A	Qualitative content analysis, thematic analysis	By verbalising disagreement with staff, decision making and autonomy can increase for people with Intellectual Disability. This research puts focus on communication difficulties. These difficulties can have a negative effect on an individual. Their needs for support determine their capacity for deicsion making in everyday life. Therefore its an important aspect of care to aim at greater involveme…
Hickson, L.; Khemka, I.; Golden, H.; Chatzistyli, A.	2015	USA	Quantitative	This study was designed to assess the impact of the ESCAPE-DD curriculum on the decision-making skills of adults with Intellectual or Developmental Disability in the hypothetical situation of abuse, to examine awareness and decision-making abilities.	58 individuals with Intellectual Disability	interviews, training curriculum	N/A	Statistical analysis, ANCOVA, Pearson correlations	Participants who experiences the curriculum made significantly greater gains on masures of overall effective decision making and safe-now effective decision-making, but it did not improve as a result of the intervention. Further research and curriculum development is needed to atain a long term goal of enabling people with Intellectual Disability to increase their personal safety.
Hollomotz, A.	2014	UK	Qualitative	This paper assesses the impact of Valuing People and the changes it brought about had on the availability of mundane choices.	29 individuals with Intellectual Disability.	Participant observation, semi-structured interviews.	N/A	Thematic analysis	There has been a distinct shift away from restrctive past practices that did not allow people to make basic choices, and conserns about risk continue to restrict options available for people with Intellectual Disability. Assisting in decision making is thereofre a challenge in balancing independence and safeguarding it.
Hoole, L.; Morgan, S.	2011	UK	Qualitative	The purpose of this paper was to find out service users experiences of services, was was helpful/unhelpful, and suggestions for improving involvement.	7 people with disabilities.	Focus group	N/A	Thematic Analysis	Participants spoke with high energy about feelings of unfairness and inequality they experience. Reliance on others to meet their needs give rise to feelings of frustration at times. Participants seek greater equality in decision making, and while they appreciate the structures already in place, more is needed to break down barriers for meaningful involvement in services.
Jamieson, R.; Theodore, K.; Raczka, R.	2016	UK	Qualitative	This study explored how support networks influences the decision making of women with Intellectual Disability in relation to pregnancy.	3 mothers with Intellectual Disability, 2 family members, 6 professional workers.	Semi-structured interviews	N/A	Grounded Theory	The relationship between the different elements of the system could be a barrier for decision making, and without a trusting relationship, mothers were less likely to disclose a pregnancy. Difficulties with a professional could be the central concern. The pressurized environment was spoken about by many of the mothers who wondered aabout its impact on women with Intellectual Disability. The women…
Jingree, T.; Finla, W.M.L.; Antaki, C.	2006	UK	Qualitative	This study examined power dynamics in verbal interactions between care staff and people with Learning Disabilities.	8 people with ID, 5 staff members.	Video recordings, semi-structured meetings	N/A	Conversation analysis	The power to acknowledge preferences and dissatisfaction rested with the staff. Staff struggled with conflicting requirements, and chose ways of proceeding which left residents concerns unrecognized. Staff would just ignore complaints by addressing other group members. The verbal behaviour of staff is indicitve of their training, and so training must be improved in order to increase choice, contr…
Johnson, P; Carpenter, K; Scarbrough-Lang, SJ	2012	UK	Qualitative	This study explores the outcomes of adults with Intellectual Disabilitiy participating in interview panels to select new support staff for other clients	30 individuals with Intellectual Disability, 2 managers	tailored training program, observation, reflective feedback	N/A	group comparison, feedback analysis	By allowing service users to recruit staff to work with them, service users can be deeply involved in selecting their support and care personnel
Khalin, I.; Kjellberg, A.; Hagberg, J.E.	2016	Sweden	Qualitative	The aim of this article is to explore how choice and control in every day life of people ageing with Intellectual Disability is expressed in group home's semi-private spaces.	15 staff members, 12 individuals with Intellectual Disability.	Semi-structured interviews, observation	N/A	Descriptive conventional content analysis	This study found space and objects to be central to understanding levels of choice and control in semi-private spaces. They shape the conditions for meanings and form the basis of everyday activities. In order to be comparable to home, it needs to have a higher level of choice and control, and the institutionalisation of these group homes on a persons' opportunities for participation should be re…
Larkin, M.; Unwin, G,; Iyer, M.; Tsimopoulou, I.; Zahid, S.; Malik, K.; Kroese, B.S.; Rose, J.L.	2018	UK	Qualitative	This study explored the perspectives of adults with intellectual disabilities from minority ethnice groups, on their relationships with social care services.	32 adults with Intellectual Disability	semi-structured interviews	N/A	Template analysis, phenomenological approach.	It was found that participants were generally positive about the services which they received, and they preferred to evaluate these in terms of their continuing good relationship with the specific person providing support. Respondents were more sophisticated users of cultural resources than they are given credit for by conventions of cultural competence training. The toolkit used highlights the i…
Ledger, S.; Earle, S.; Tilley, E.; Walmsley, J.	2016	UK	Mixed Methods	This article explores contraceptive decision-making for women with learning disabilites and presents findings from a small scale UK-based survey that invited third parties involved in supported decision making to share their views and experiences.	90 individuals	surveys	N/A	Thematic analysis, mix of open and closed questions, leading to qual and quant componants	The findings of this survey indicate serious concerns and gaps between policy and practice. Services may benefit from giving further thought to how local speical interest networks of support could be established to share experiences. Answers from the survey suggest newgenic practices continue, with decisions made on behalf of women which are often motivagted by fear of pregnancy.
Lukas, J.F.; Lizasoain, L.; Galarreta, J,; Etxeberria, J.	2018	Spain	Quantitative	This paper analyses job satisfaction and differences in factors affecting it among workers with Intellectual Disability or mental illness.	874 persons in sheltered workshops.	Survey, semi-structured interview	N/A	Job satisfaction scale, statistical analysis	Overall, the level of satisfaction of workers with Intellectual Disability/Mental Illness is high, with the highest level of satisfaction given for the possibility of both communicating problems and receiving support from supervisors. The lowest levels occurred with regard to the opportunity to take decisions and participate at work and with the lack of correspondence between tasks performed and …
Mannan, H.; O' Brien, P.; McConkey, R.; FInlay, F.; Lawlor, A.; Harrington, G.	2011	Ireland	Qualitative	This paper focuses on family members' perspectives on respite care, and feelings about it, its impact, and the quality of care available.	70 family members.	Focus groups, interviews.	N/A	Thematic analysis	Respite care was an emotive issue for family carers and parents who participated saw it as their moral obligation to look after their children. Those who sent their kids into respite experienced a sense of guilt. The main concern was the setting in which the respite was delivered. They preferred homely servies, smaller settings rather than large residential provisions.
McCarthy, M.	2010	UK	Mixed Methods	This paper assessed women with learning disabilities and their experiences of being prescribed contrception. It also asked general practitioners about their prescribing practices.	23 women with Intellectual Disability, 162 doctors.	Semi-structured interviews, survey	13.4%, 49.2%	Multistaged Narrative Analysis, Content Analysis	The research suggests that GP's need to be better informed about the lives and needs of people with Intellectual Disability. There were some women who could exercise choice when it came to reproductive rights. Those who were under the influence of carers, this quickly became pressure. They also feared losing their services if they got pregnant or losing their children to the state that coloured t…
McCauseland, D.; Brennan, D.; McCarron, M.; McCallion, P.	2019	Ireland	Qualitative	This article reports on research pilot study to enhance future care planning by adults with Intellectual Disability and their family carers.	12 families with persons with Intellectual Disability.	Semi-structured interviews	N/A	Thematic analysis, content analysis	The study successfully improved future care planning for the sample of 12 families. However, improved outreach, education, and promotional measures are needed to increase awareness in future planning options. Investment is also needed by government and serivce providers to support the facilitation of future planning. For the majority, most of the family members wished for the individual to stay a…
McCauseland, D.; McCallion, P.; Brennan, D.; McCarron, M.	2018	Ireland	Quantitative	This paper explores the exercise of human rights and citzenship for older adults with Intellectual Disability in Ireland, including choice making advocacy and political participation.	753 adults with Intellectual Disability	Intellectual Disability Supplement and Irish Longitudinal Study on Ageing.	N/A	Bivariate analysis, multiple linear regression, ANOVA.	Low rates of independence found in this study reflect the under developed under resources and fragmented state of advocacy services in Ireland. This highlights a need for greater recognition of the advocacy role played by family members. There are low rates of political participation for this group in ireland. Also residency in a family setting was far more likely to result in greater choice for …
McDonald, K.E.; Kidney, C.A.; Patka, M.	2013	USA	Qualitative	Examining the experiences and perspectives of adults with Intellectual Disability on participating in research, including motivation to do so.	16 individuals with Intellectual Disability	semi-structured interviews, focus groups	N/A	Thematic analysis, inductive content analysis	The participants appreciate being involved in research, and state that we should promote research participation, strive to achieve benefits of any size into each study and carry through long term benefits of the research. Fully understanding the research and transparency is important to them. Trust in the researcher is also paramount, as well as honesty, communication skills.
Murphy, E.; Clegg, J.; Almack, K.	2011	UK	Qualitative	This study examines how those planning futures for young people with moderate-profound disabilities invoke, deploy, and interpret contrasting definitions of adulthood and perceived capacity for autonomy and self-determination.	28 young people with Intellectual Disability	one-on-one interviews, observations, discussion groups, diaries and documentary analysis	N/A	Transcribing, coding framework, themes.	This concept of adulthood often raises tensions about who is mandated to make choices on behalf of someone whose capacity is impaired. There was conflicting beliefs between parents and transition co-workers. TC's thought these people to be autonomous and adults with their own thoughts. Parents believed them to be in the space between childhood and adulthood and contested their right to self-deter…
Nicholson, C., Finlay, W. M. L., & Stagg, S.	2021	UK	Qualitative	to examine and describe the ways in which people with SPID use non-verbal behaviours to resist or delay activities that their support staff are attempting to engage them in.	17 (5 service users with SPID, 12 staff)	video ethnography	n/a	description of resistence behaviours and staff responses	A range of nonverbal resistance behaviours are described, and the difficulty for support workers in identifying resistance when behaviour is ambiguous is discussed. The importance of understanding these behaviours as examples of decisionmaking is stressed
Nonnemacher, S.L.; Bambara, L.M.	2008	USA	Qualitative	This study explored the perceptions of adults with Intellectual Disability regarding interpersonal or social supports needed to express their own self-determination.	10 adults with Intellectual Disability	semi-structured interviews	N/A	Transcribing analysis, Consensual Qualitative Research procedure, cross analysis	Participants were aware of their personal limitations imposed on them by their living and work situations. The way in which staff created opportunities for self-determination seemed to have a strong influence on the self-advoactes ability to carry out their future expression of self-determination. Some clients reported times when support staff failed to follow through on requests or pressured the…
Pallisera, M.; Vila, M.; Fullana, J.; Diza-Garolera, G.; Puyalto, C.; Valls, M.J.	2018	Spain	Qualitative	This research aims to analyse the role played by support professionals based on the perceptions of the professionals and self-advocates with Intellectual Disability.	72 advocates, 33 professionals	interviews, focus groups	N/A	Thematic analysis	Both professionals and advocates acknowledged the importance of support actions aimed at both people with Intellectual Disability and their families during the emanicpation process. Both positively valued training, and the importance of support for managing the household budget. Both called for a more central role for people with Intellectual Disability in the support process. They saw the instit…
Pallisera, M., Vilà, M., Fullana, J., & Valls, M. J. (2021). Being in control: Choice and control of support received in supported living. A study based on the narratives of people with intellectual disability and support staff. Journal of Intellectual & Developmental Disability, 46(2), 164-174.	2021	Spain	Qualitative	s to obtain the narratives of people with intellectual disability who receive support in their own home under the SL model, and of professionals providing this support	19 (6 support staff, 13 people with ID)	ss interviews		qualitative directive content analysis	While supported living aims to provide personalised solutions to individual needs, support is conditioned to a greater or lesser extent by the assessment professionals make regarding the autonomy of the person with intellectual disability. Conclusions: In order for individuals to make advances in their choice of, and control over, support received, people with intellectual disability must be empo…
Petner-Arrey, J.; Copeland, S.R.	2015	USA	Qualitative	This study examined the perceptions of people with Intellectual Disability receiving support and of persons providing support regarding autonomy of people with ID.	10 people with Intellectual Disability, 10 support workers.	one-on-one interviews	N/A	LeCompte Analysis, transcripts	Care in the support of autonomy was an important aspect of the carers' work, and it meant that they'd to be invested in their work. The carers also discuss how they often go above and beyond for their clients and to advocate for them to the best of their ability. However, there are many institutional barriers that prevent them from their work, which their clients agreed with, and these goals were…
Roets, G.; Adams, M.; Van Hove, G.	2006	Belgium	Qualitative	This paper discusses how a woman with mild intellectual disabilities turned down sterilisation which was imposed as an absolute necessity. It looks at the topic from her perspective as well as her carers'.	1 adult with Intellectual Disability and her advocate	Tape-recorded conversations	N/A	Life story research, ethnographic research.	Disabled people are subject to infantilization; they are denied the capacity for sexual feeling or expression. Women with Intellectual Disability are perceived as eternal children and 'not quite women' and deal with multiple oppressions in their lives. It is possible to talk about sterilisation in an understandable accessible way and has to be a choice made by the women themselves and not forced …
Rogers, W.; Pilch, M.; McGuire, B.E.; Flynn, E.; Egan J.	2020	Ireland	Qualitative	This study aimed to identify and critically examine key issues in the area of decision making capacity from the perspective of the psychologists working with adults with Intellectual Disability.	15 psychologists	Semi-structured interviews	N/A	Thematic Analysis	People with Intellectual Disability are often routed into substitute decision making model by default. Failing to intervene was perceived as neglect and dereliction of duty of care. Findings highlighted a conflict between the ideology of human rights models and the clinical realities and obligations of practitioners. Communication was deemed as important, as well as 'sensitising the environment'.…
Sheehan, R.; Hassiotis, A.; Strydom, A.; Morant, N.	2019	UK	Qualitative	The aim of this study was to understand patient and carer perspectives in order to improve the quality of medication prescriptions.	14 adults with Intellectual Disability, 12 family carers, 12 paid carers.	Semi-structured interviews	N/A	Thematic Analysis	People with Intellectual Disability reported being compliant with psychotropic medication, due to the belief it was important and in the authority of the psychiatrist. They were overall unaware of their right to be involved in medication discussions. Paid carers reported undertaking these activities, as they felt they possessed important forms of knowledge relevant to medication discussions. Lack…
Stancliffe, R.J.; Lakin, K.C.; Engler, J.; Taub.; S.; Fortune, J.	2011	USA	Quantitative	The current study provides a contemporary bench-mark on the degree of choice exercised by adult service users in the US.	6778 individuals with Intellectual Disability	National survey	N/A	Test-retest reliability , univariate analyses.	This study confirms that half of adults with Intellectual Disability do not choose where they live. This choice was made for 55% of individuals by someone else, in the same way they did not choose living companions. Those who self-reported about choice tended to have milder disabilities and live in individualised settings, that were more conductive to their living arrangements. Residential settin…
Stefansdottir, G.; Bjornsdottir, K.; Stefansdottir, A.	2018	Iceland	Qualitative	Looks at how people with intllectual disabilites can define their personal autonomy, how to evaluate and enhance it in their daily lives.	24 adults with Intellectual Disability, 12 support staff	Participant observation, focus group interviews.	N/A	Thematic analysis	It was found that while many support staff have their clients' best interests at heart, many struggled with involving the people they were supporting in decision making, therefore undermining their agency. It is important for staff to be aware of their responsibility in enhancing autonomy. A considerable advance can be made in the homes of disabled persons who require more intensive support to in…
Taylor, W.D.; Cobigo, V.; Ouellette-Kuntz, H.	2019	Canada	Qualitative	This study explored the way families support self-determination in young adults with Intellectual or Developmental Disability during life transitions.	2 families with people with Intellectual Disability.	Semi-structured interviews, ethnographic observations.	N/A	Review of interview transcripts , thematic coding.	Efforts to promote self-determination must evolve to include familial support and consistency across home, school and community environments. Service providers assist families in identifying and implenting strategies that promote self-determination. Parents worried that they might be overstepping, struggled to reconcile independence and requested feedback to achieve the right balance. Service pro…
Timmons, J.C.; Hall, A.C.; Bose, J.; Wolfe, A.; Winsor, J.	2011	USA	Qualitative	This study reports on findings from interviews with service users and discusses the factors that shape the employment related decisions of the individual with Intellectual Disability.	15 workers, 16 individuals with Intellectual Disability, 13 family members	one -on-one interviews	N/A	Coding, theme analysis.	Findings show a collection of people and factors considered influential in employment related decision making for individuals with Intellectual Disability. Families emerged as role models in employment and instilled the belief that work was part of adulthood. School-based staff provided the first introduction to work. Strategies should be put in place to make certain that family members are engag…
Tracy, J.	2015	Australia	Qualitative	This article focuses on the importance and challenges of decision-making for people with Intellectual Disability, using the example of one young man called Nick.	1 adult with Intellectual Disability	Case study	N/A	Life story research, ethnographic research.	Choice making is a skill that requires opportunity to practice and learn. Makin relevant choices that have real life consequences is empowering and enables control over one's life. Understanding and respecting Nick informs finding the right balance between autonomy and support. The goal is to promote Nick's capacity and opportunities.
Wass, S., Safari, M. C., Haugland, S., & Omland, H. O.	2021	Norway	Qualitative	To talk about their transition from high school to their current work placement and their involvement in and throughout the transition, opportunities to make decisions and to have their say on matters related to the transition.	9 with ID	qualitative interviews	n/a	thematic analysis	. Most participants described transitions where they had been involved, in varying degrees, in identifying their work preferences, participated in transition activities and made personal choices. Some participants, however, shared experiences where they had not participated in activities, where personal choices were restricted to predefined options, or decisions were made by someone else.
Webb, P.; Davidson, G.; Edge, R.; Falls, D.; Keenan, F.; Kelly, B.; McLaughlin, A.; Montgomery, L.; Mulvenna, C.; Norris, B.; Owens, A.; Irvine, R.S.	2020	UK	Qualitative	This article explores how people with Intellectual Disability have or have not been supported to make their own decisions.	41 individuals with Intellectual Disability or Mental Illness.	semi-structured Interviews	N/A	Thematic Anlysis	Many participants identified a range of experiences of decision making and opportunities to make choices and this has improved over the years. The importance of relationships was highlighted, as well as having enough time to think about a question and getting enough information to answer it correctly. Their health was important, as some recalled their inabvility to make decisions in the past and …
Werner, S.; Chabany, R.	2015	Israel	Qualitative	This article examined the perceptions of persons with Intellectual Disability, or Mental Illness and parents regarding guardianship and shared decision making.	33 adults with Intellectual Disability or Mental Illness.	Focus groups	N/A	Content Analysis	Many participants expressed their desire to be involved in SDM. All parents of individuals with Intellectual Disability and some participants felt it was critical for decisions to be made by a guardian. While they thought autonomy was important, they didnt think they could achieve it. This is due to lack of knowledge about guardianship. Blurring the lines of boundaires can limit the legal capacit…
Whitehead, L.C.; Trip, H.T.; Hale, L.A.; Conder, J.	2016	New Zealand	Qualitative	This paper explores how people with Intellectual Disability and their support workers experience and practice autonomy in the relation to management of diabetes.	14 people with diabetes and Intellectual Disability, 17 support workers.	Semi-structured interviews	N/A	Thematic Analysis	The management of diabetes was characterised by the negotiation of autonomy between the person with Intellectual Disability and their worker. Nurses and their knowledge, training and attitudes of health care providers have been found to be predictive of their ability to support decision making. Many of the challenges relating to promoting autonomy have been attributed to the system itself. The ad…
Williams, V.; Porter, S.	2017	UK	Qualitative	This paper aims to looks behind the proccess of personalisation to interrogate what 'choice and control' means in the lives of a diverse group of people with Intellectual Disability.	9 adults with Intellectual Disability	semi-structured interviews	N/A	Interpretive phenomonological analysis	This paper concluded that majority of people with Intellectual Disability have others aid them in decision making. Many value a personal touch, with named professionals chosen because of their ability to build up confidence in their client. This correlates closely with good person-centred planning. In terms of a personal budget, support planning is important- if people with ID are to be included …
Wong, P. K. S.	2021	China	Qualitative	to understand better the experience of Hong Kong adults with mild ID in exercising self-determination and to explore the relational and contextual dynamics of how they make decisions in conjunction with parents and paid carers.	32 (13 with ID, 7 parents, 12 personnel)	focus groups	n/a	thematic analysis	Our findings highlight a continuum of autonomy in decision making in which participants with mild ID exercise different levels of autonomy in different contexts. In the triangular relationship with parents and rehabilitation personnel, all three parties are simultaneously looking to establish a dynamic equilibrium in decision making. Conclusions: The study enriches our understanding of the relati…
